# Supplementary material for: Effect of Bauhinia monandra Kurz Leaf Preparations on Embryonic Stages and Adult Snails of Biomphalaria glabrata (Say, 1818), Schistosoma mansoni Cercariae and Toxicity in Artemia salina
Source: Molecules. 2022 Aug 5;27(15):4993. doi: 10.3390/molecules27154993 (PMC9370106; doi:10.3390/molecules27154993)
Supplement: Supplementary file 1 [file molecules-27-04993-s001.zip]

Archive with 1 entries (1 files):
- molecules-1779963-supplementary.pdf
